# Supplementary material for: Cold-Resistance Plasticizers Derived from Bio-Based Trans-Aconitic Acid with High Performance on Solvent Extraction Resistance and Volatility Resistance
Source: Polymers (Basel). 2026 Jul 6;18(13):1671. doi: 10.3390/polym18131671 (PMC13363831; doi:10.3390/polym18131671)
Supplement: Supplementary file 1 [file polymers-18-01671-s001.zip]

Archive with 1 entries (1 files):
- polymers-4366176-supplementary.pdf
